# Supplementary material for: Global burden and epidemiological trends of paediatric-onset multiple sclerosis: a cross-sectional analysis of the 2021 global burden of disease study
Source: Front Pediatr. 2025 Dec 15;13:1679340. doi: 10.3389/fped.2025.1679340 (PMC12744903; doi:10.3389/fped.2025.1679340)
Supplement: Supplementary file 1 [file Table1.xls]

## Sheet: TableS1
Table S1. Incidence burden of PMS in all countries and regions in 1990 and 2021
	1990		2021
location	Counts	ASIR	Counts	ASIR
Afghanistan	7(4-11）	0.17（0.09-0.29)	28(15-44）	0.21（0.11-0.35)
Albania	2(1-3）	0.19（0.09-0.32)	1(1-2）	0.23（0.11-0.38)
Algeria	16(9-25）	0.15（0.08-0.26)	24(13-38）	0.19（0.10-0.32)
American Samoa	0(0-0）	0.02（0.01-0.05)	0(0-0）	0.03（0.01-0.05)
Andorra	0(0-0）	0.36（0.19-0.59)	0(0-0）	0.40（0.21-0.65)
Angola	2(1-3）	0.04（0.02-0.07)	6(3-10）	0.04（0.02-0.08)
Antigua and Barbuda	0(0-0）	0.04（0.02-0.08)	0(0-0）	0.05（0.02-0.08)
Argentina	11(6-17）	0.10（0.05-0.18)	12(6-19）	0.10（0.05-0.18)
Armenia	1(0-1）	0.08（0.04-0.14)	1(0-1）	0.09（0.04-0.15)
Australia	5(3-8）	0.13（0.06-0.21)	8(4-12）	0.15（0.08-0.25)
Austria	6(3-8）	0.40（0.21-0.64)	6(4-9）	0.44（0.24-0.72)
Azerbaijan	2(1-3）	0.08（0.04-0.14)	2(1-3）	0.08（0.04-0.14)
Bahamas	0(0-0）	0.05（0.02-0.09)	0(0-0）	0.06（0.03-0.10)
Bahrain	0(0-0）	0.14（0.07-0.23)	1(0-1）	0.17（0.09-0.28)
Bangladesh	23(11-38）	0.05（0.02-0.09)	27(13-45）	0.05（0.02-0.10)
Barbados	0(0-0）	0.04（0.02-0.08)	0(0-0）	0.05（0.02-0.09)
Belarus	2(1-4）	0.10（0.05-0.17)	2(1-3）	0.10（0.05-0.17)
Belgium	7(4-11）	0.38（0.20-0.60)	10(6-15）	0.47（0.25-0.76)
Belize	0(0-0）	0.04（0.02-0.07)	0(0-0）	0.04（0.02-0.08)
Benin	1(0-1）	0.04（0.02-0.07)	2(1-4）	0.04（0.02-0.08)
Bermuda	0(0-0）	0.06（0.03-0.10)	0(0-0）	0.06（0.03-0.11)
Bhutan	0(0-0）	0.06（0.03-0.10)	0(0-0）	0.06（0.03-0.10)
Bolivia (Plurinational State of)	1(0-2）	0.04（0.01-0.07)	1(1-2）	0.04（0.02-0.08)
Bosnia and Herzegovina	2(1-3）	0.19（0.09-0.31)	1(1-2）	0.19（0.10-0.31)
Botswana	0(0-0）	0.05（0.02-0.09)	0(0-1）	0.05（0.02-0.09)
Brazil	30(14-48）	0.05（0.02-0.09)	27(13-44）	0.06（0.02-0.10)
Brunei Darussalam	0(0-0）	0.03（0.01-0.06)	0(0-0）	0.03（0.01-0.06)
Bulgaria	3(2-5）	0.15（0.07-0.25)	2(1-3）	0.19（0.09-0.31)
Burkina Faso	2(1-3）	0.04（0.02-0.08)	4(2-7）	0.05（0.02-0.08)
Burundi	1(0-1）	0.03（0.01-0.06)	2(1-3）	0.04（0.01-0.06)
Cabo Verde	0(0-0）	0.05（0.02-0.09)	0(0-0）	0.05（0.02-0.09)
Cambodia	1(1-2）	0.03（0.01-0.05)	1(1-2）	0.03（0.01-0.05)
Cameroon	2(1-3）	0.04（0.02-0.07)	5(3-9）	0.04（0.02-0.08)
Canada	26(21-32）	0.44（0.33-0.57)	39(31-49）	0.57（0.43-0.75)
Central African Republic	0(0-1）	0.04（0.01-0.07)	1(0-1）	0.04（0.01-0.06)
Chad	1(1-2）	0.05（0.02-0.09)	4(2-6）	0.05（0.02-0.09)
Chile	4(2-6）	0.10（0.05-0.18)	4(2-7）	0.11（0.05-0.18)
China	74(31-129）	0.02（0.01-0.04)	75(32-127）	0.03（0.01-0.05)
Colombia	3(1-5）	0.02（0.01-0.05)	3(1-6）	0.03（0.01-0.05)
Comoros	0(0-0）	0.04（0.02-0.08)	0(0-0）	0.04（0.02-0.08)
Congo	0(0-1）	0.03（0.01-0.06)	1(0-1）	0.03（0.01-0.06)
Cook Islands	0(0-0）	0.03（0.01-0.05)	0(0-0）	0.03（0.01-0.05)
Costa Rica	0(0-1）	0.03（0.01-0.05)	0(0-1）	0.03（0.01-0.06)
Coted'Ivoire	2(1-3）	0.04（0.02-0.07)	4(2-7）	0.04（0.02-0.08)
Croatia	2(1-2）	0.14（0.07-0.23)	1(1-2）	0.19（0.10-0.33)
Cuba	1(1-2）	0.05（0.02-0.09)	1(0-2）	0.05（0.02-0.10)
Cyprus	0(0-1）	0.22（0.12-0.36)	1(0-1）	0.28（0.15-0.46)
Czechia	5(3-9）	0.20（0.10-0.34)	5(3-8）	0.27（0.14-0.44)
Democratic People's Republic of Korea	3(1-4）	0.05（0.02-0.09)	3(1-4）	0.05（0.02-0.09)
Democratic Republic of the Congo	5(2-9）	0.03（0.01-0.06)	13(6-21）	0.03（0.01-0.06)
Denmark	4(2-6）	0.37（0.19-0.61)	4(2-7）	0.40（0.20-0.68)
Djibouti	0(0-0）	0.04（0.02-0.07)	0(0-0）	0.04（0.02-0.08)
Dominica	0(0-0）	0.04（0.02-0.07)	0(0-0）	0.04（0.02-0.08)
Dominican Republic	1(1-2）	0.04（0.02-0.07)	1(1-2）	0.05（0.02-0.08)
Ecuador	1(0-2）	0.03（0.01-0.05)	2(1-3）	0.03（0.01-0.05)
Egypt	23(13-36）	0.11（0.05-0.18)	70(39-112）	0.20（0.10-0.34)
El Salvador	1(0-1）	0.03（0.01-0.05)	1(0-1）	0.03（0.01-0.06)
Equatorial Guinea	0(0-0）	0.03（0.01-0.06)	0(0-0）	0.03（0.01-0.06)
Eritrea	1(0-1）	0.04（0.02-0.08)	1(1-2）	0.05（0.02-0.08)
Estonia	0(0-1）	0.12（0.06-0.20)	0(0-0）	0.12（0.06-0.21)
Eswatini	0(0-0）	0.05（0.02-0.09)	0(0-0）	0.05（0.02-0.09)
Ethiopia	9(4-14）	0.04（0.02-0.07)	17(8-29）	0.04（0.02-0.07)
Fiji	0(0-0）	0.03（0.01-0.05)	0(0-0）	0.03（0.01-0.05)
Finland	4(3-6）	0.41（0.22-0.64)	4(3-6）	0.44（0.23-0.69)
France	48(27-77）	0.39（0.20-0.67)	57(35-85）	0.44（0.24-0.71)
Gabon	0(0-0）	0.03（0.01-0.06)	0(0-0）	0.03（0.01-0.06)
Gambia	0(0-0）	0.05（0.02-0.08)	0(0-1）	0.05（0.02-0.09)
Georgia	1(1-2）	0.08（0.04-0.14)	1(0-1）	0.09（0.04-0.14)
Germany	58(34-89）	0.44（0.23-0.72)	59(35-90）	0.48（0.26-0.79)
Ghana	3(1-4）	0.04（0.02-0.08)	6(3-9）	0.05（0.02-0.08)
Greece	4(2-7）	0.18（0.09-0.29)	4(2-6）	0.25（0.13-0.40)
Greenland	0(0-0）	0.16（0.06-0.30)	0(0-0）	0.16（0.06-0.30)
Grenada	0(0-0）	0.04（0.02-0.08)	0(0-0）	0.05（0.02-0.08)
Guam	0(0-0）	0.02（0.01-0.05)	0(0-0）	0.03（0.01-0.05)
Guatemala	1(1-2）	0.03（0.01-0.06)	2(1-3）	0.04（0.01-0.07)
Guinea	1(0-2）	0.04（0.02-0.08)	3(1-4）	0.05（0.02-0.08)
Guinea-Bissau	0(0-0）	0.05（0.02-0.08)	0(0-1）	0.05（0.02-0.09)
Guyana	0(0-0）	0.03（0.01-0.06)	0(0-0）	0.04（0.01-0.06)
Haiti	1(1-2）	0.04（0.02-0.08)	2(1-3）	0.05（0.02-0.09)
Honduras	1(0-1）	0.03（0.01-0.06)	1(1-2）	0.04（0.02-0.07)
Hungary	6(4-10）	0.25（0.13-0.40)	5(2-7）	0.30（0.15-0.50)
Iceland	0(0-1）	0.56（0.35-0.84)	1(0-1）	0.70（0.39-1.11)
India	161(77-264）	0.05（0.02-0.09)	228(113-369）	0.06（0.03-0.10)
Indonesia	17(8-30）	0.02（0.01-0.05)	18(8-31）	0.03（0.01-0.05)
Iran (Islamic Republic of)	55(32-85）	0.23（0.12-0.38)	45(26-68）	0.21（0.12-0.33)
Iraq	12(7-19）	0.16（0.08-0.26)	27(15-43）	0.19（0.10-0.32)
Ireland	5(3-8）	0.46（0.24-0.77)	6(3-10）	0.53（0.27-0.90)
Israel	4(2-6）	0.24（0.13-0.39)	7(4-10）	0.26（0.14-0.41)
Italy	63(39-94）	0.58（0.32-0.90)	78(48-114）	0.88（0.50-1.34)
Jamaica	0(0-1）	0.04（0.02-0.07)	0(0-1）	0.04（0.02-0.08)
Japan	16(8-26）	0.06（0.03-0.11)	11(5-17）	0.06（0.03-0.11)
Jordan	3(2-5）	0.19（0.10-0.31)	9(5-14）	0.21（0.11-0.35)
Kazakhstan	5(3-8）	0.10（0.05-0.17)	5(3-8）	0.10（0.05-0.17)
Kenya	3(1-6）	0.03（0.01-0.06)	7(3-12）	0.04（0.01-0.06)
Kiribati	0(0-0）	0.02（0.01-0.04)	0(0-0）	0.02（0.01-0.04)
Kuwait	1(0-1）	0.17（0.09-0.28)	2(1-4）	0.26（0.14-0.43)
Kyrgyzstan	1(1-2）	0.08（0.04-0.14)	2(1-3）	0.08（0.04-0.14)
Lao People's Democratic Republic	1(0-1）	0.03（0.01-0.06)	1(0-1）	0.03（0.01-0.06)
Latvia	1(0-1）	0.11（0.06-0.19)	0(0-1）	0.12（0.05-0.20)
Lebanon	2(1-3）	0.17（0.09-0.29)	3(2-5）	0.22（0.11-0.37)
Lesotho	0(0-1）	0.06（0.03-0.10)	0(0-1）	0.06（0.03-0.10)
Liberia	0(0-1）	0.04（0.02-0.07)	1(0-2）	0.04（0.02-0.08)
Libya	3(1-4）	0.15（0.07-0.25)	3(2-5）	0.19（0.09-0.31)
Lithuania	1(0-1）	0.11（0.05-0.19)	0(0-1）	0.11（0.05-0.19)
Luxembourg	0(0-0）	0.44（0.23-0.73)	1(0-1）	0.47（0.25-0.76)
Madagascar	2(1-4）	0.05（0.02-0.09)	6(3-10）	0.05（0.02-0.09)
Malawi	2(1-3）	0.04（0.02-0.08)	4(2-6）	0.04（0.02-0.08)
Malaysia	1(1-3）	0.02（0.01-0.04)	2(1-3）	0.02（0.01-0.04)
Maldives	0(0-0）	0.02（0.01-0.04)	0(0-0）	0.02（0.01-0.04)
Mali	2(1-3）	0.05（0.02-0.09)	5(3-9）	0.05（0.02-0.09)
Malta	0(0-0）	0.16（0.09-0.25)	0(0-0）	0.20（0.11-0.33)
Marshall Islands	0(0-0）	0.02（0.01-0.04)	0(0-0）	0.02（0.01-0.04)
Mauritania	0(0-1）	0.05（0.02-0.09)	1(0-2）	0.06（0.02-0.10)
Mauritius	0(0-0）	0.03（0.01-0.06)	0(0-0）	0.03（0.01-0.06)
Mexico	13(6-22）	0.04（0.02-0.07)	18(9-29）	0.05（0.02-0.09)
Micronesia (Federated States of)	0(0-0）	0.02（0.01-0.04)	0(0-0）	0.02（0.01-0.04)
Monaco	0(0-0）	0.35（0.19-0.55)	0(0-0）	0.38（0.21-0.59)
Mongolia	1(0-1）	0.09（0.04-0.15)	1(1-1）	0.09（0.05-0.16)
Montenegro	0(0-1）	0.20（0.10-0.34)	0(0-0）	0.24（0.12-0.40)
Morocco	15(8-24）	0.16（0.08-0.27)	20(11-32）	0.20（0.10-0.33)
Mozambique	3(1-4）	0.05（0.02-0.08)	7(3-11）	0.05（0.02-0.09)
Myanmar	5(2-9）	0.03（0.01-0.06)	6(3-9）	0.03（0.01-0.06)
Namibia	0(0-0）	0.05（0.02-0.09)	0(0-1）	0.05（0.02-0.09)
Nauru	0(0-0）	0.02（0.01-0.04)	0(0-0）	0.02（0.01-0.04)
Nepal	4(2-7）	0.06（0.03-0.10)	6(3-9）	0.06（0.03-0.10)
Netherlands	13(7-20）	0.45（0.23-0.73)	14(8-22）	0.49（0.26-0.79)
New Zealand	1(0-2）	0.11（0.05-0.19)	1(1-2）	0.12（0.06-0.20)
Nicaragua	1(0-1）	0.03（0.01-0.05)	1(0-1）	0.03（0.01-0.06)
Niger	2(1-3）	0.05（0.02-0.09)	6(3-9）	0.05（0.02-0.09)
Nigeria	15(7-25）	0.04（0.02-0.08)	45(22-75）	0.05（0.02-0.08)
Niue	0(0-0）	0.03（0.01-0.05)	0(0-0）	0.03（0.01-0.05)
North Macedonia	1(1-2）	0.18（0.09-0.31)	1(0-1）	0.22（0.11-0.37)
Northern Mariana Islands	0(0-0）	0.03（0.01-0.05)	0(0-0）	0.03（0.01-0.05)
Norway	3(2-5）	0.41（0.22-0.68)	5(3-7）	0.46（0.23-0.76)
Oman	1(0-1）	0.13（0.06-0.21)	2(1-3）	0.16（0.08-0.27)
Pakistan	28(13-44）	0.06（0.03-0.10)	56(29-90）	0.07（0.03-0.11)
Palau	0(0-0）	0.02（0.01-0.04)	0(0-0）	0.02（0.01-0.04)
Palestine	1(1-2）	0.16（0.08-0.28)	4(2-6）	0.20（0.10-0.33)
Panama	0(0-0）	0.03（0.01-0.05)	0(0-1）	0.03（0.01-0.06)
Papua New Guinea	0(0-1）	0.02（0.01-0.04)	1(0-1）	0.02（0.01-0.04)
Paraguay	1(0-1）	0.06（0.02-0.10)	1(1-2）	0.06（0.03-0.10)
Peru	3(1-4）	0.03（0.01-0.06)	3(1-6）	0.03（0.01-0.06)
Philippines	7(3-12）	0.03（0.01-0.05)	11(5-18）	0.03（0.01-0.05)
Poland	38(21-59）	0.36（0.18-0.61)	34(24-47）	0.53（0.34-0.77)
Portugal	6(4-10）	0.25（0.14-0.40)	3(2-5）	0.23（0.12-0.34)
Puerto Rico	0(0-1）	0.04（0.02-0.08)	0(0-0）	0.05（0.02-0.09)
Qatar	0(0-0）	0.19（0.10-0.32)	1(1-2）	0.25（0.13-0.40)
Republic of Korea	8(4-13）	0.06（0.03-0.11)	5(2-7）	0.06（0.03-0.11)
Republic of Moldova	1(0-1）	0.06（0.03-0.11)	0(0-1）	0.08（0.04-0.15)
Romania	9(5-14）	0.13（0.07-0.23)	6(3-9）	0.17（0.09-0.29)
Russian Federation	65(36-103）	0.18（0.09-0.31)	77(56-100）	0.27（0.18-0.38)
Rwanda	1(0-2）	0.03（0.01-0.06)	2(1-3）	0.03（0.01-0.06)
Saint Kitts and Nevis	0(0-0）	0.05（0.02-0.08)	0(0-0）	0.05（0.02-0.10)
Saint Lucia	0(0-0）	0.04（0.02-0.07)	0(0-0）	0.04（0.02-0.08)
Saint Vincent and the Grenadines	0(0-0）	0.04（0.02-0.07)	0(0-0）	0.04（0.02-0.08)
Samoa	0(0-0）	0.03（0.01-0.05)	0(0-0）	0.03（0.01-0.05)
San Marino	0(0-0）	0.33（0.18-0.52)	0(0-0）	0.35（0.19-0.55)
Sao Tome and Principe	0(0-0）	0.03（0.01-0.06)	0(0-0）	0.04（0.01-0.07)
Saudi Arabia	8(5-12）	0.13（0.06-0.21)	12(7-19）	0.16（0.08-0.26)
Senegal	2(1-3）	0.05（0.02-0.08)	3(2-5）	0.05（0.02-0.09)
Serbia	5(2-8）	0.20（0.09-0.34)	4(2-6）	0.23（0.11-0.38)
Seychelles	0(0-0）	0.03（0.01-0.05)	0(0-0）	0.03（0.01-0.05)
Sierra Leone	1(0-1）	0.04（0.02-0.07)	1(1-2）	0.04（0.02-0.08)
Singapore	0(0-0）	0.03（0.01-0.06)	0(0-0）	0.03（0.01-0.06)
Slovakia	3(2-5）	0.20（0.10-0.33)	2(1-4）	0.24（0.12-0.41)
Slovenia	1(0-1）	0.20（0.10-0.33)	1(0-1）	0.24（0.12-0.39)
Solomon Islands	0(0-0）	0.02（0.01-0.04)	0(0-0）	0.03（0.01-0.05)
Somalia	1(1-2）	0.04（0.01-0.06)	3(1-6）	0.04（0.02-0.07)
South Africa	7(3-12）	0.05（0.02-0.09)	8(4-14）	0.05（0.02-0.09)
South Sudan	1(0-1）	0.04（0.01-0.06)	2(1-3）	0.04（0.02-0.07)
Spain	46(31-65）	0.48（0.28-0.72)	41(27-57）	0.54（0.33-0.80)
Sri Lanka	2(1-3）	0.03（0.01-0.06)	1(1-2）	0.03（0.01-0.05)
Sudan	9(5-14）	0.11（0.05-0.18)	24(13-37）	0.14（0.07-0.23)
Suriname	0(0-0）	0.03（0.01-0.06)	0(0-0）	0.04（0.01-0.07)
Sweden	12(7-17）	0.76（0.43-1.18)	15(9-22）	0.75（0.41-1.18)
Switzerland	5(3-7）	0.41（0.21-0.65)	6(4-9）	0.44（0.24-0.69)
Syrian Arab Republic	9(5-14）	0.16（0.08-0.27)	9(5-15）	0.20（0.10-0.33)
Taiwan (Province of China)	2(1-4）	0.04（0.02-0.06)	3(1-4）	0.08（0.04-0.13)
Tajikistan	2(1-2）	0.08（0.04-0.13)	3(1-4）	0.08（0.04-0.13)
Thailand	6(3-10）	0.03（0.01-0.06)	3(2-5）	0.03（0.01-0.05)
Timor-Leste	0(0-0）	0.02（0.01-0.05)	0(0-0）	0.03（0.01-0.05)
Togo	1(0-1）	0.04（0.02-0.07)	1(1-2）	0.04（0.02-0.08)
Tokelau	0(0-0）	0.02（0.01-0.04)	0(0-0）	0.02（0.01-0.04)
Tonga	0(0-0）	0.03（0.01-0.05)	0(0-0）	0.03（0.01-0.05)
Trinidad and Tobago	0(0-0）	0.04（0.01-0.06)	0(0-0）	0.04（0.02-0.07)
Tunisia	5(3-9）	0.17（0.09-0.29)	6(3-10）	0.21（0.11-0.36)
Turkey	37(25-50）	0.17（0.11-0.26)	36(24-50）	0.18（0.11-0.27)
Turkmenistan	1(1-2）	0.08（0.04-0.13)	1(1-2）	0.08（0.04-0.14)
Tuvalu	0(0-0）	0.02（0.01-0.04)	0(0-0）	0.02（0.01-0.04)
Uganda	2(1-4）	0.03（0.01-0.06)	6(3-11）	0.03（0.01-0.06)
Ukraine	13(7-21）	0.11（0.05-0.19)	10(5-17）	0.13（0.06-0.23)
United Arab Emirates	0(0-1）	0.09（0.04-0.15)	1(1-2）	0.11（0.05-0.19)
United Kingdom	35(20-53）	0.31（0.16-0.51)	40(23-61）	0.31（0.16-0.50)
United Republic of Tanzania	4(2-7）	0.04（0.02-0.07)	9(4-15）	0.04（0.02-0.07)
United States of America	227(127-355）	0.41（0.21-0.66)	216(152-300）	0.33（0.21-0.48)
United States Virgin Islands	0(0-0）	0.04（0.02-0.08)	0(0-0）	0.05（0.02-0.08)
Uruguay	1(0-1）	0.10（0.04-0.17)	1(0-1）	0.10（0.05-0.17)
Uzbekistan	6(3-10）	0.08（0.04-0.14)	8(4-12）	0.08（0.04-0.14)
Vanuatu	0(0-0）	0.03（0.01-0.05)	0(0-0）	0.03（0.01-0.05)
Venezuela (Bolivarian Republic of)	2(1-3）	0.03（0.01-0.05)	2(1-4）	0.03（0.01-0.06)
Viet Nam	8(3-13）	0.03（0.01-0.05)	8(4-13）	0.03（0.01-0.06)
Yemen	7(4-11）	0.11（0.05-0.18)	19(11-30）	0.13（0.07-0.22)
Zambia	1(1-2）	0.04（0.02-0.08)	4(2-6）	0.04（0.02-0.08)
Zimbabwe	2(1-3）	0.04（0.02-0.08)	3(1-5）	0.04（0.02-0.08)

## Sheet: TableS2
Table S2. Prevalence burden of PMS in all countries and regions in 1990 and 2021
	1990		2021
location	Counts	ASPR	Counts	ASPR
Afghanistan	18(9-29）	0.45（0.23-0.72)	72(36-108）	0.55（0.27-0.86)
Albania	5(3-8）	0.48（0.26-0.77)	3(2-4）	0.57（0.31-0.90)
Algeria	42(21-67）	0.40（0.20-0.64)	63(32-96）	0.50（0.25-0.77)
American Samoa	0(0-0）	0.08（0.03-0.15)	0(0-0）	0.08（0.03-0.15)
Andorra	0(0-0）	1.01（0.56-1.55)	0(0-0）	1.11（0.64-1.68)
Angola	5(2-9）	0.12（0.05-0.22)	18(7-32）	0.13（0.05-0.22)
Antigua and Barbuda	0(0-0）	0.13（0.05-0.22)	0(0-0）	0.14（0.05-0.23)
Argentina	30(13-48）	0.28（0.13-0.46)	32(15-52）	0.28（0.13-0.46)
Armenia	2(1-4）	0.23（0.10-0.38)	2(1-2）	0.24（0.11-0.40)
Australia	14(7-21）	0.34（0.17-0.54)	21(11-32）	0.40（0.20-0.64)
Austria	15(9-24）	1.11（0.64-1.72)	17(10-24）	1.22（0.72-1.82)
Azerbaijan	5(2-9）	0.23（0.11-0.38)	6(3-10）	0.23（0.10-0.38)
Bahamas	0(0-0）	0.14（0.05-0.25)	0(0-0）	0.17（0.07-0.28)
Bahrain	1(0-1）	0.37（0.19-0.58)	1(1-2）	0.44（0.23-0.69)
Bangladesh	67(26-112）	0.15（0.06-0.26)	80(34-135）	0.16（0.07-0.27)
Barbados	0(0-0）	0.12（0.05-0.22)	0(0-0）	0.14（0.05-0.24)
Belarus	6(3-10）	0.26（0.12-0.42)	5(2-7）	0.27（0.13-0.43)
Belgium	21(12-31）	1.07（0.62-1.59)	28(17-39）	1.30（0.77-1.91)
Belize	0(0-0）	0.12（0.05-0.22)	0(0-0）	0.13（0.05-0.22)
Benin	2(1-4）	0.12（0.05-0.21)	7(3-12）	0.13（0.05-0.22)
Bermuda	0(0-0）	0.16（0.07-0.28)	0(0-0）	0.18（0.07-0.30)
Bhutan	0(0-1）	0.16（0.07-0.28)	0(0-1）	0.17（0.07-0.29)
Bolivia (Plurinational State of)	3(1-5）	0.11（0.04-0.20)	4(2-7）	0.12（0.05-0.21)
Bosnia and Herzegovina	6(3-9）	0.47（0.24-0.74)	3(1-4）	0.48（0.25-0.75)
Botswana	1(0-1）	0.14（0.05-0.24)	1(0-2）	0.14（0.05-0.24)
Brazil	86(36-144）	0.16（0.06-0.26)	79(32-131）	0.16（0.06-0.27)
Brunei Darussalam	0(0-0）	0.10（0.04-0.18)	0(0-0）	0.10（0.04-0.19)
Bulgaria	8(4-12）	0.39（0.20-0.62)	5(3-8）	0.48（0.25-0.76)
Burkina Faso	5(2-9）	0.13（0.05-0.23)	13(5-21）	0.14（0.05-0.23)
Burundi	2(1-4）	0.10（0.04-0.19)	6(2-11）	0.11（0.04-0.20)
Cabo Verde	0(0-0）	0.14（0.06-0.24)	0(0-0）	0.15（0.06-0.25)
Cambodia	4(1-7）	0.09（0.03-0.16)	5(2-9）	0.09（0.03-0.16)
Cameroon	5(2-9）	0.12（0.04-0.21)	16(6-28）	0.12（0.04-0.22)
Canada	73(59-90）	1.22（0.98-1.50)	110(84-143）	1.60（1.21-2.08)
Central African Republic	1(0-2）	0.11（0.04-0.20)	2(1-4）	0.11（0.04-0.20)
Chad	3(1-6）	0.14（0.05-0.24)	11(4-19）	0.14（0.05-0.25)
Chile	11(5-18）	0.29（0.13-0.47)	12(6-18）	0.29（0.13-0.47)
China	234(81-465）	0.07（0.02-0.14)	233(84-441）	0.08（0.03-0.16)
Colombia	8(3-16）	0.07（0.03-0.14)	10(4-18）	0.08（0.03-0.15)
Comoros	0(0-0）	0.12（0.05-0.22)	0(0-1）	0.13（0.05-0.23)
Congo	1(0-2）	0.10（0.04-0.18)	2(1-4）	0.10（0.04-0.18)
Cook Islands	0(0-0）	0.09（0.03-0.17)	0(0-0）	0.09（0.03-0.18)
Costa Rica	1(0-2）	0.08（0.03-0.16)	1(0-2）	0.10（0.04-0.18)
Coted'Ivoire	6(2-10）	0.12（0.05-0.21)	13(5-23）	0.12（0.04-0.21)
Croatia	4(2-6）	0.36（0.18-0.58)	3(2-5）	0.50（0.25-0.80)
Cuba	4(1-6）	0.14（0.05-0.24)	3(1-5）	0.15（0.06-0.25)
Cyprus	1(1-2）	0.66（0.37-1.02)	2(1-3）	0.80（0.46-1.21)
Czechia	14(7-22）	0.52（0.26-0.83)	13(7-19）	0.69（0.37-1.06)
Democratic People's Republic of Korea	8(3-14）	0.14（0.06-0.25)	8(3-13）	0.15（0.06-0.25)
Democratic Republic of the Congo	15(6-28）	0.10（0.04-0.18)	38(14-69）	0.10（0.04-0.19)
Denmark	10(6-15）	1.03（0.57-1.60)	12(7-18）	1.10（0.64-1.73)
Djibouti	0(0-0）	0.12（0.05-0.22)	1(0-1）	0.13（0.05-0.22)
Dominica	0(0-0）	0.12（0.05-0.21)	0(0-0）	0.13（0.05-0.22)
Dominican Republic	3(1-6）	0.12（0.05-0.22)	4(1-7）	0.13（0.05-0.23)
Ecuador	3(1-6）	0.08（0.03-0.15)	5(2-9）	0.09（0.03-0.16)
Egypt	64(32-102）	0.31（0.15-0.50)	186(92-291）	0.52（0.26-0.83)
El Salvador	2(1-3）	0.09（0.03-0.16)	2(1-3）	0.10（0.03-0.17)
Equatorial Guinea	0(0-0）	0.10（0.03-0.18)	1(0-1）	0.10（0.04-0.18)
Eritrea	2(1-3）	0.13（0.05-0.23)	3(1-6）	0.14（0.05-0.23)
Estonia	1(1-2）	0.30（0.15-0.49)	1(0-1）	0.31（0.14-0.50)
Eswatini	1(0-1）	0.15（0.06-0.27)	1(0-1）	0.15（0.06-0.26)
Ethiopia	25(10-46）	0.12（0.04-0.21)	52(20-94）	0.12（0.05-0.21)
Fiji	0(0-0）	0.09（0.03-0.16)	0(0-0）	0.09（0.03-0.16)
Finland	12(7-17）	1.17（0.67-1.71)	12(7-17）	1.22（0.72-1.79)
France	131(77-195）	1.08（0.61-1.66)	153(97-220）	1.17（0.71-1.72)
Gabon	0(0-1）	0.10（0.03-0.18)	1(0-1）	0.10（0.04-0.19)
Gambia	1(0-1）	0.13（0.05-0.23)	1(1-2）	0.14（0.05-0.24)
Georgia	3(1-5）	0.23（0.11-0.39)	2(1-3）	0.24（0.12-0.39)
Germany	162(97-244）	1.23（0.71-1.86)	163(98-247）	1.32（0.77-2.00)
Ghana	8(3-13）	0.13（0.05-0.22)	17(6-28）	0.13（0.05-0.23)
Greece	13(6-20）	0.53（0.27-0.82)	11(6-18）	0.70（0.37-1.10)
Greenland	0(0-0）	0.38（0.16-0.66)	0(0-0）	0.37（0.17-0.64)
Grenada	0(0-0）	0.12（0.05-0.21)	0(0-0）	0.13（0.05-0.22)
Guam	0(0-0）	0.08（0.03-0.15)	0(0-0）	0.08（0.03-0.15)
Guatemala	3(1-6）	0.09（0.03-0.17)	5(2-10）	0.10（0.04-0.19)
Guinea	3(1-5）	0.13（0.05-0.23)	7(3-13）	0.13（0.05-0.23)
Guinea-Bissau	1(0-1）	0.13（0.05-0.23)	1(0-2）	0.14（0.05-0.23)
Guyana	0(0-1）	0.09（0.03-0.17)	0(0-0）	0.10（0.04-0.19)
Haiti	3(1-5）	0.13（0.05-0.22)	6(2-10）	0.14（0.06-0.23)
Honduras	2(1-4）	0.09（0.03-0.17)	4(1-7）	0.11（0.04-0.20)
Hungary	17(9-25）	0.62（0.33-0.94)	11(6-17）	0.75（0.42-1.17)
Iceland	1(1-2）	1.60（1.04-2.29)	1(1-2）	1.94（1.18-2.81)
India	468(189-781）	0.15（0.06-0.26)	671(290-1,108）	0.16（0.07-0.27)
Indonesia	55(20-105）	0.08（0.03-0.15)	56(21-108）	0.08（0.03-0.15)
Iran (Islamic Republic of)	144(81-214）	0.61（0.34-0.93)	118(67-175）	0.56（0.31-0.84)
Iraq	32(16-49）	0.42（0.22-0.67)	73(38-112）	0.50（0.26-0.78)
Ireland	14(8-20）	1.23（0.71-1.84)	16(9-24）	1.40（0.79-2.18)
Israel	11(6-16）	0.69（0.39-1.04)	19(11-29）	0.73（0.42-1.12)
Italy	172(110-245）	1.56（0.96-2.27)	204(134-287）	2.28（1.43-3.29)
Jamaica	1(0-2）	0.12（0.05-0.22)	1(0-2）	0.13（0.05-0.22)
Japan	49(21-82）	0.18（0.08-0.31)	32(14-53）	0.18（0.08-0.30)
Jordan	8(4-12）	0.49（0.28-0.76)	22(12-34）	0.54（0.28-0.84)
Kazakhstan	14(7-23）	0.28（0.13-0.45)	15(7-24）	0.28（0.14-0.46)
Kenya	10(4-19）	0.10（0.04-0.19)	21(8-39）	0.11（0.04-0.19)
Kiribati	0(0-0）	0.06（0.02-0.13)	0(0-0）	0.07（0.02-0.13)
Kuwait	2(1-4）	0.45（0.23-0.70)	6(4-9）	0.66（0.38-1.02)
Kyrgyzstan	4(2-6）	0.23（0.10-0.38)	5(2-8）	0.24（0.11-0.38)
Lao People's Democratic Republic	2(1-3）	0.10（0.03-0.18)	2(1-4）	0.10（0.04-0.18)
Latvia	2(1-3）	0.30（0.14-0.47)	1(0-2）	0.30（0.14-0.50)
Lebanon	5(2-7）	0.45（0.23-0.70)	8(4-12）	0.56（0.28-0.88)
Lesotho	1(0-2）	0.16（0.07-0.28)	1(0-2）	0.16（0.07-0.28)
Liberia	1(0-2）	0.12（0.04-0.21)	3(1-5）	0.12（0.05-0.22)
Libya	7(4-11）	0.39（0.19-0.63)	9(4-13）	0.48（0.24-0.77)
Lithuania	2(1-4）	0.28（0.13-0.45)	1(1-2）	0.29（0.14-0.45)
Luxembourg	1(0-1）	1.21（0.70-1.89)	1(1-2）	1.29（0.73-1.94)
Madagascar	7(3-12）	0.15（0.06-0.25)	17(7-30）	0.15（0.06-0.26)
Malawi	5(2-9）	0.13（0.05-0.23)	11(4-20）	0.13（0.05-0.23)
Malaysia	4(2-9）	0.07（0.02-0.14)	6(2-11）	0.07（0.02-0.14)
Maldives	0(0-0）	0.07（0.02-0.14)	0(0-0）	0.07（0.02-0.14)
Mali	5(2-9）	0.15（0.06-0.25)	15(6-26）	0.15（0.06-0.25)
Malta	0(0-1）	0.49（0.27-0.74)	0(0-1）	0.61（0.34-0.92)
Marshall Islands	0(0-0）	0.07（0.03-0.14)	0(0-0）	0.07（0.03-0.15)
Mauritania	1(1-2）	0.16（0.06-0.27)	3(1-5）	0.16（0.07-0.27)
Mauritius	0(0-1）	0.10（0.04-0.18)	0(0-0）	0.10（0.04-0.18)
Mexico	40(15-70）	0.12（0.04-0.21)	51(21-84）	0.14（0.06-0.24)
Micronesia (Federated States of)	0(0-0）	0.07（0.02-0.14)	0(0-0）	0.07（0.03-0.14)
Monaco	0(0-0）	0.99（0.58-1.48)	0(0-0）	1.08（0.65-1.60)
Mongolia	2(1-3）	0.26（0.12-0.41)	3(1-4）	0.26（0.12-0.43)
Montenegro	1(0-1）	0.49（0.24-0.81)	1(0-1）	0.59（0.30-0.94)
Morocco	41(20-61）	0.43（0.22-0.66)	54(27-83）	0.52（0.26-0.82)
Mozambique	8(3-13）	0.14（0.05-0.24)	19(7-33）	0.14（0.06-0.25)
Myanmar	16(6-29）	0.10（0.04-0.19)	17(7-32）	0.11（0.04-0.20)
Namibia	1(0-1）	0.14（0.05-0.24)	1(0-2）	0.14（0.05-0.25)
Nauru	0(0-0）	0.06（0.02-0.13)	0(0-0）	0.06（0.02-0.13)
Nepal	13(5-21）	0.16（0.07-0.28)	17(7-28）	0.18（0.08-0.29)
Netherlands	36(21-53）	1.26（0.73-1.91)	40(24-59）	1.34（0.79-2.04)
New Zealand	3(1-4）	0.31（0.15-0.49)	3(2-5）	0.32（0.16-0.51)
Nicaragua	1(1-3）	0.09（0.03-0.16)	2(1-4）	0.10（0.03-0.18)
Niger	5(2-8）	0.15（0.06-0.25)	17(7-29）	0.15（0.06-0.26)
Nigeria	44(17-77）	0.13（0.05-0.22)	133(52-224）	0.14（0.05-0.23)
Niue	0(0-0）	0.09（0.03-0.17)	0(0-0）	0.09（0.03-0.17)
North Macedonia	3(1-4）	0.46（0.23-0.74)	2(1-3）	0.57（0.28-0.91)
Northern Mariana Islands	0(0-0）	0.08（0.03-0.16)	0(0-0）	0.08（0.03-0.16)
Norway	9(6-14）	1.10（0.64-1.65)	12(7-18）	1.18（0.66-1.79)
Oman	3(1-4）	0.34（0.17-0.54)	5(2-8）	0.43（0.21-0.68)
Pakistan	80(34-135）	0.17（0.07-0.29)	160(70-268）	0.19（0.08-0.31)
Palau	0(0-0）	0.07（0.02-0.14)	0(0-0）	0.07（0.02-0.14)
Palestine	4(2-6）	0.43（0.22-0.68)	10(5-15）	0.52（0.26-0.81)
Panama	1(0-1）	0.08（0.03-0.15)	1(0-2）	0.09（0.03-0.16)
Papua New Guinea	1(0-2）	0.07（0.02-0.14)	2(1-5）	0.07（0.02-0.13)
Paraguay	3(1-4）	0.16（0.07-0.28)	4(1-6）	0.16（0.07-0.28)
Peru	8(3-14）	0.09（0.03-0.17)	10(4-18）	0.10（0.04-0.19)
Philippines	22(8-42）	0.09（0.03-0.17)	33(12-62）	0.09（0.03-0.17)
Poland	93(52-143）	0.90（0.50-1.40)	85(59-114）	1.30（0.87-1.78)
Portugal	19(11-28）	0.73（0.42-1.07)	11(6-16）	0.68（0.39-1.01)
Puerto Rico	1(1-2）	0.13（0.05-0.22)	1(0-1）	0.14（0.05-0.25)
Qatar	1(0-1）	0.50（0.26-0.77)	3(2-4）	0.63（0.34-0.94)
Republic of Korea	25(11-42）	0.19（0.09-0.33)	14(6-23）	0.19（0.08-0.32)
Republic of Moldova	2(1-3）	0.17（0.07-0.29)	1(1-2）	0.23（0.11-0.38)
Romania	23(12-35）	0.36（0.18-0.57)	15(8-24）	0.45（0.23-0.71)
Russian Federation	166(87-258）	0.47（0.25-0.75)	192(133-254）	0.68（0.46-0.91)
Rwanda	3(1-5）	0.10（0.04-0.19)	5(2-10）	0.10（0.04-0.19)
Saint Kitts and Nevis	0(0-0）	0.13（0.05-0.23)	0(0-0）	0.15（0.06-0.27)
Saint Lucia	0(0-0）	0.12（0.04-0.21)	0(0-0）	0.13（0.05-0.22)
Saint Vincent and the Grenadines	0(0-0）	0.11（0.04-0.20)	0(0-0）	0.12（0.05-0.22)
Samoa	0(0-0）	0.08（0.03-0.15)	0(0-0）	0.08（0.03-0.16)
San Marino	0(0-0）	0.95（0.57-1.42)	0(0-0）	1.01（0.60-1.52)
Sao Tome and Principe	0(0-0）	0.10（0.04-0.19)	0(0-0）	0.11（0.04-0.20)
Saudi Arabia	21(11-33）	0.35（0.18-0.55)	33(17-51）	0.42（0.21-0.64)
Senegal	4(2-8）	0.14（0.05-0.24)	9(4-15）	0.14（0.06-0.24)
Serbia	12(6-18）	0.49（0.25-0.77)	9(5-14）	0.56（0.29-0.87)
Seychelles	0(0-0）	0.08（0.03-0.16)	0(0-0）	0.09（0.03-0.16)
Sierra Leone	2(1-3）	0.12（0.05-0.21)	4(2-7）	0.13（0.05-0.22)
Singapore	1(0-1）	0.09（0.03-0.18)	1(0-1）	0.09（0.03-0.17)
Slovakia	8(4-12）	0.50（0.24-0.79)	6(3-9）	0.61（0.31-0.97)
Slovenia	2(1-4）	0.50（0.25-0.77)	2(1-3）	0.60（0.30-0.93)
Solomon Islands	0(0-0）	0.07（0.03-0.14)	0(0-0）	0.08（0.03-0.15)
Somalia	4(1-7）	0.11（0.04-0.20)	10(4-19）	0.11（0.04-0.21)
South Africa	21(9-35）	0.16（0.06-0.27)	25(11-41）	0.16（0.06-0.26)
South Sudan	3(1-5）	0.11（0.04-0.20)	5(2-9）	0.11（0.04-0.21)
Spain	135(88-191）	1.36（0.85-1.95)	111(73-156）	1.45（0.93-2.05)
Sri Lanka	6(2-11）	0.10（0.03-0.18)	5(1-9）	0.08（0.02-0.15)
Sudan	25(12-38）	0.30（0.15-0.49)	63(32-99）	0.37（0.19-0.58)
Suriname	0(0-0）	0.09（0.03-0.17)	0(0-0）	0.10（0.03-0.19)
Sweden	31(20-44）	1.99（1.24-2.87)	38(24-55）	1.92（1.18-2.80)
Switzerland	13(8-20）	1.13（0.64-1.71)	17(10-25）	1.20（0.71-1.79)
Syrian Arab Republic	25(13-38）	0.44（0.23-0.69)	25(13-38）	0.52（0.27-0.81)
Taiwan (Province of China)	7(3-12）	0.11（0.05-0.20)	7(4-11）	0.23（0.12-0.37)
Tajikistan	4(2-7）	0.22（0.09-0.36)	7(3-12）	0.22（0.10-0.35)
Thailand	18(7-34）	0.10（0.03-0.18)	10(4-19）	0.09（0.03-0.17)
Timor-Leste	0(0-0）	0.08（0.03-0.15)	0(0-1）	0.08（0.03-0.15)
Togo	2(1-3）	0.12（0.05-0.21)	4(2-7）	0.13（0.05-0.22)
Tokelau	0(0-0）	0.07（0.03-0.14)	0(0-0）	0.07（0.03-0.14)
Tonga	0(0-0）	0.09（0.03-0.17)	0(0-0）	0.09（0.03-0.17)
Trinidad and Tobago	0(0-1）	0.10（0.04-0.19)	0(0-1）	0.12（0.05-0.21)
Tunisia	14(7-22）	0.46（0.23-0.71)	16(8-25）	0.55（0.28-0.89)
Turkey	100(64-143）	0.47（0.29-0.68)	99(62-142）	0.49（0.29-0.70)
Turkmenistan	3(1-5）	0.22（0.10-0.36)	3(2-6）	0.23（0.10-0.39)
Tuvalu	0(0-0）	0.07（0.02-0.14)	0(0-0）	0.07（0.02-0.14)
Uganda	7(3-13）	0.10（0.04-0.18)	19(7-35）	0.10（0.04-0.18)
Ukraine	35(16-55）	0.29（0.14-0.47)	26(13-41）	0.33（0.17-0.54)
United Arab Emirates	1(1-2）	0.24（0.11-0.39)	4(2-6）	0.29（0.14-0.47)
United Kingdom	93(52-137）	0.85（0.47-1.28)	107(61-160）	0.83（0.46-1.25)
United Republic of Tanzania	12(4-22）	0.11（0.04-0.20)	27(11-48）	0.11（0.05-0.20)
United States of America	586(339-878）	1.05（0.59-1.60)	576(389-779）	0.87（0.57-1.20)
United States Virgin Islands	0(0-0）	0.13（0.05-0.22)	0(0-0）	0.13（0.05-0.23)
Uruguay	2(1-4）	0.27（0.12-0.43)	2(1-3）	0.27（0.13-0.44)
Uzbekistan	18(8-29）	0.23（0.11-0.38)	22(10-34）	0.24（0.11-0.38)
Vanuatu	0(0-0）	0.08（0.03-0.16)	0(0-0）	0.09（0.03-0.16)
Venezuela (Bolivarian Republic of)	6(2-11）	0.08（0.03-0.15)	7(2-12）	0.09（0.03-0.17)
Viet Nam	24(9-43）	0.09（0.03-0.17)	24(9-44）	0.10（0.04-0.18)
Yemen	19(9-29）	0.30（0.14-0.47)	51(25-79）	0.36（0.18-0.57)
Zambia	4(2-8）	0.13（0.05-0.23)	11(4-19）	0.13（0.05-0.23)
Zimbabwe	6(2-11）	0.13（0.05-0.23)	8(3-14）	0.13（0.05-0.23)

## Sheet: TableS3
Table S3. DALYs burden of PMS in all countries and regions in 1990 and 2021
	1990		2021
location	Counts	age-standardized DALYs rate	Counts	age-standardized DALYs rate
Afghanistan	14(6-27）	0.34（0.14-0.74)	78(32-149）	0.59（0.23-1.29)
Albania	18(12-26）	1.64（0.97-2.68)	4(2-6）	0.74（0.38-1.45)
Algeria	46(28-78）	0.44（0.22-0.83)	88(47-149）	0.68（0.32-1.37)
American Samoa	0(0-0）	0.02（0.01-0.05)	0(0-0）	0.02（0.01-0.05)
Andorra	0(0-0）	0.32（0.17-0.50)	0(0-0）	0.33（0.17-0.53)
Angola	2(1-4）	0.05（0.03-0.09)	8(4-14）	0.06（0.03-0.10)
Antigua and Barbuda	0(0-0）	0.14（0.10-0.19)	0(0-0）	0.15（0.11-0.21)
Argentina	39(31-48）	0.37（0.28-0.48)	27(20-35）	0.24（0.17-0.33)
Armenia	1(1-2）	0.11（0.07-0.17)	1(0-1）	0.09（0.05-0.14)
Australia	15(11-19）	0.37（0.27-0.49)	17(13-23）	0.33（0.24-0.45)
Austria	5(3-8）	0.38（0.22-0.58)	5(3-8）	0.39（0.21-0.59)
Azerbaijan	2(2-4）	0.10（0.06-0.17)	2(1-4）	0.09（0.04-0.17)
Bahamas	0(0-0）	0.28（0.20-0.37)	0(0-0）	0.32（0.22-0.45)
Bahrain	0(0-0）	0.12（0.06-0.19)	1(1-1）	0.27（0.15-0.47)
Bangladesh	24(11-40）	0.06（0.03-0.09)	35(18-59）	0.07（0.04-0.12)
Barbados	0(0-0）	0.33（0.26-0.43)	0(0-0）	0.31（0.21-0.47)
Belarus	7(6-9）	0.28（0.22-0.36)	2(2-3）	0.13（0.09-0.19)
Belgium	7(5-11）	0.38（0.23-0.57)	9(6-13）	0.44（0.25-0.64)
Belize	0(0-0）	0.13（0.09-0.18)	0(0-0）	0.11（0.08-0.16)
Benin	1(0-1）	0.04（0.01-0.07)	2(1-4）	0.04（0.01-0.07)
Bermuda	0(0-0）	0.15（0.11-0.21)	0(0-0）	0.16（0.11-0.23)
Bhutan	0(0-0）	0.05（0.02-0.10)	0(0-0）	0.07（0.03-0.11)
Bolivia (Plurinational State of)	5(2-11）	0.20（0.07-0.48)	8(3-18）	0.24（0.08-0.57)
Bosnia and Herzegovina	4(3-6）	0.38（0.23-0.60)	1(1-2）	0.24（0.14-0.39)
Botswana	0(0-1）	0.05（0.02-0.09)	0(0-1）	0.05（0.03-0.09)
Brazil	77(60-97）	0.14（0.11-0.18)	61(46-81）	0.12（0.09-0.17)
Brunei Darussalam	0(0-0）	0.14（0.05-0.37)	0(0-0）	0.09（0.03-0.21)
Bulgaria	11(9-14）	0.58（0.46-0.72)	3(2-4）	0.29（0.21-0.39)
Burkina Faso	2(1-3）	0.04（0.01-0.07)	4(1-7）	0.04（0.02-0.07)
Burundi	1(0-2）	0.05（0.02-0.08)	3(1-5）	0.05（0.02-0.08)
Cabo Verde	0(0-0）	0.04（0.02-0.08)	0(0-0）	0.04（0.02-0.08)
Cambodia	2(1-4）	0.05（0.02-0.10)	4(2-8）	0.08（0.03-0.17)
Cameroon	1(1-3）	0.03（0.01-0.06)	5(2-9）	0.04（0.01-0.07)
Canada	29(22-37）	0.48（0.36-0.63)	38(28-54）	0.56（0.40-0.78)
Central African Republic	0(0-1）	0.04（0.02-0.08)	1(1-2）	0.05（0.02-0.08)
Chad	1(0-2）	0.04（0.02-0.08)	3(1-6）	0.04（0.02-0.08)
Chile	9(7-12）	0.24（0.17-0.32)	6(4-9）	0.14（0.09-0.21)
China	204(107-307）	0.06（0.03-0.10)	136(84-203）	0.05（0.03-0.07)
Colombia	22(18-27）	0.19（0.15-0.24)	27(21-35）	0.24（0.18-0.31)
Comoros	0(0-0）	0.06（0.02-0.11)	0(0-0）	0.07（0.03-0.12)
Congo	0(0-1）	0.04（0.02-0.07)	1(1-2）	0.05（0.02-0.08)
Cook Islands	0(0-0）	0.03（0.01-0.05)	0(0-0）	0.03（0.01-0.06)
Costa Rica	2(1-2）	0.15（0.12-0.19)	3(2-3）	0.23（0.18-0.30)
Coted'Ivoire	2(1-3）	0.04（0.01-0.07)	4(1-7）	0.04（0.01-0.07)
Croatia	4(3-5）	0.36（0.27-0.46)	1(1-2）	0.21（0.13-0.31)
Cuba	7(6-9）	0.30（0.23-0.39)	5(4-6）	0.26（0.19-0.36)
Cyprus	0(0-1）	0.22（0.11-0.34)	1(0-1）	0.25（0.14-0.39)
Czechia	13(11-16）	0.52（0.40-0.66)	6(4-8）	0.30（0.19-0.43)
Democratic People's Republic of Korea	5(3-9）	0.10（0.05-0.19)	5(2-9）	0.10（0.04-0.20)
Democratic Republic of the Congo	6(3-11）	0.04（0.02-0.08)	16(8-28）	0.04（0.02-0.08)
Denmark	4(3-6）	0.42（0.26-0.60)	4(3-6）	0.40（0.24-0.60)
Djibouti	0(0-0）	0.06（0.03-0.10)	0(0-1）	0.06（0.03-0.13)
Dominica	0(0-0）	0.12（0.07-0.19)	0(0-0）	0.21（0.09-0.42)
Dominican Republic	4(2-5）	0.14（0.08-0.23)	5(3-9）	0.16（0.07-0.34)
Ecuador	6(5-7）	0.15（0.12-0.19)	8(6-10）	0.15（0.12-0.20)
Egypt	25(14-39）	0.12（0.06-0.19)	59(31-96）	0.17（0.08-0.27)
El Salvador	2(1-4）	0.11（0.06-0.19)	3(2-7）	0.18（0.08-0.37)
Equatorial Guinea	0(0-0）	0.04（0.02-0.07)	0(0-1）	0.05（0.02-0.10)
Eritrea	1(0-1）	0.06（0.03-0.10)	2(1-3）	0.07（0.03-0.12)
Estonia	2(2-2）	0.57（0.44-0.71)	0(0-1）	0.15（0.09-0.22)
Eswatini	0(0-0）	0.05（0.03-0.09)	0(0-0）	0.06（0.03-0.10)
Ethiopia	11(5-19）	0.05（0.02-0.09)	24(10-38）	0.05（0.02-0.09)
Fiji	0(0-0）	0.02（0.01-0.05)	0(0-0）	0.03（0.01-0.05)
Finland	4(2-6）	0.40（0.23-0.59)	4(2-6）	0.41（0.25-0.62)
France	44(25-66）	0.36（0.20-0.55)	48(28-72）	0.37（0.21-0.57)
Gabon	0(0-0）	0.04（0.02-0.07)	0(0-1）	0.05（0.03-0.09)
Gambia	0(0-0）	0.04（0.02-0.07)	0(0-1）	0.04（0.02-0.08)
Georgia	1(1-2）	0.09（0.05-0.15)	1(0-1）	0.08（0.04-0.13)
Germany	57(35-84）	0.43（0.26-0.65)	53(31-84）	0.43（0.25-0.67)
Ghana	2(1-4）	0.04（0.01-0.07)	5(2-9）	0.04（0.01-0.07)
Greece	5(3-7）	0.19（0.11-0.29)	4(2-6）	0.23（0.12-0.36)
Greenland	0(0-0）	0.18（0.08-0.35)	0(0-0）	0.19（0.09-0.39)
Grenada	0(0-0）	0.26（0.19-0.35)	0(0-0）	0.35（0.26-0.48)
Guam	0(0-0）	0.02（0.01-0.04)	0(0-0）	0.02（0.01-0.04)
Guatemala	7(6-9）	0.19（0.15-0.24)	9(7-12）	0.18（0.14-0.23)
Guinea	1(0-2）	0.04（0.01-0.07)	2(1-4）	0.04（0.01-0.07)
Guinea-Bissau	0(0-0）	0.04（0.02-0.07)	0(0-1）	0.04（0.02-0.07)
Guyana	0(0-0）	0.11（0.08-0.15)	0(0-0）	0.13（0.09-0.19)
Haiti	4(2-7）	0.15（0.07-0.33)	7(4-14）	0.17（0.08-0.38)
Honduras	1(1-2）	0.07（0.03-0.12)	2(1-4）	0.07（0.03-0.14)
Hungary	10(8-13）	0.41（0.31-0.54)	4(2-6）	0.27（0.16-0.41)
Iceland	0(0-1）	0.56（0.36-0.81)	0(0-1）	0.62（0.37-0.94)
India	167(83-279）	0.05（0.03-0.09)	253(135-405）	0.06（0.03-0.10)
Indonesia	36(24-54）	0.05（0.03-0.08)	59(39-82）	0.08（0.05-0.12)
Iran (Islamic Republic of)	285(144-438）	1.13（0.54-1.82)	285(180-396）	1.33（0.82-1.94)
Iraq	20(11-31）	0.25（0.14-0.46)	41(25-65）	0.29（0.15-0.51)
Ireland	5(3-7）	0.44（0.26-0.67)	5(3-8）	0.44（0.25-0.70)
Israel	4(2-5）	0.23（0.13-0.35)	6(3-9）	0.23（0.12-0.36)
Italy	51(29-76）	0.46（0.26-0.70)	59(34-88）	0.66（0.37-1.00)
Jamaica	1(1-2）	0.17（0.12-0.23)	1(1-1）	0.17（0.12-0.24)
Japan	57(48-69）	0.22（0.19-0.27)	29(24-37）	0.17（0.14-0.22)
Jordan	10(5-18）	0.62（0.29-1.43)	23(13-40）	0.57（0.30-1.16)
Kazakhstan	13(10-17）	0.26（0.19-0.34)	7(4-11）	0.13（0.07-0.21)
Kenya	4(2-7）	0.04（0.02-0.07)	10(5-16）	0.05（0.03-0.08)
Kiribati	0(0-0）	0.02（0.01-0.04)	0(0-0）	0.02（0.01-0.04)
Kuwait	1(0-1）	0.13（0.06-0.21)	3(2-4）	0.31（0.21-0.44)
Kyrgyzstan	2(1-3）	0.11（0.07-0.17)	2(1-3）	0.09（0.05-0.14)
Lao People's Democratic Republic	1(0-2）	0.06（0.03-0.12)	2(1-4）	0.09（0.04-0.20)
Latvia	4(3-4）	0.65（0.53-0.79)	0(0-1）	0.14（0.09-0.21)
Lebanon	3(2-5）	0.28（0.15-0.52)	4(3-6）	0.31（0.18-0.52)
Lesotho	0(0-1）	0.05（0.02-0.09)	0(0-1）	0.06（0.03-0.10)
Liberia	0(0-1）	0.03（0.01-0.06)	1(0-1）	0.04（0.01-0.07)
Libya	7(4-12）	0.37（0.19-0.71)	13(7-20）	0.77（0.38-1.47)
Lithuania	4(4-5）	0.51（0.41-0.64)	1(1-1）	0.18（0.13-0.25)
Luxembourg	0(0-0）	0.43（0.26-0.67)	0(0-1）	0.40（0.21-0.61)
Madagascar	3(1-5）	0.06（0.03-0.11)	8(4-14）	0.07（0.03-0.12)
Malawi	2(1-4）	0.06（0.02-0.10)	5(2-9）	0.06（0.02-0.10)
Malaysia	3(2-5）	0.05（0.02-0.10)	4(2-7）	0.05（0.03-0.09)
Maldives	0(0-0）	0.05（0.02-0.09)	0(0-0）	0.08（0.03-0.20)
Mali	1(1-3）	0.04（0.02-0.08)	4(2-8）	0.04（0.02-0.08)
Malta	0(0-0）	0.17（0.09-0.26)	0(0-0）	0.23（0.13-0.34)
Marshall Islands	0(0-0）	0.02（0.01-0.04)	0(0-0）	0.02（0.01-0.05)
Mauritania	0(0-1）	0.05（0.02-0.08)	1(0-2）	0.05（0.02-0.09)
Mauritius	0(0-0）	0.03（0.01-0.05)	1(0-1）	0.24（0.17-0.33)
Mexico	97(88-108）	0.29（0.26-0.33)	115(98-133）	0.32（0.28-0.38)
Micronesia (Federated States of)	0(0-0）	0.02（0.01-0.04)	0(0-0）	0.02（0.01-0.04)
Monaco	0(0-0）	0.30（0.16-0.47)	0(0-0）	0.34（0.18-0.52)
Mongolia	1(1-2）	0.12（0.06-0.22)	1(1-2）	0.13（0.08-0.22)
Montenegro	1(0-1）	0.42（0.22-0.84)	0(0-1）	0.35（0.19-0.65)
Morocco	41(17-78）	0.43（0.17-0.92)	69(27-134）	0.67（0.25-1.54)
Mozambique	3(1-6）	0.06（0.02-0.11)	9(4-17）	0.07（0.03-0.13)
Myanmar	10(5-17）	0.07（0.03-0.13)	18(9-32）	0.11（0.05-0.24)
Namibia	0(0-0）	0.05（0.02-0.09)	0(0-1）	0.05（0.02-0.09)
Nauru	0(0-0）	0.02（0.01-0.04)	0(0-0）	0.02（0.01-0.04)
Nepal	4(2-7）	0.06（0.03-0.10)	6(3-10）	0.06（0.03-0.11)
Netherlands	13(8-19）	0.46（0.28-0.68)	13(8-20）	0.46（0.27-0.68)
New Zealand	1(1-2）	0.16（0.11-0.23)	2(1-3）	0.18（0.12-0.25)
Nicaragua	2(2-4）	0.14（0.08-0.23)	3(1-4）	0.13（0.07-0.23)
Niger	1(1-3）	0.04（0.02-0.08)	5(2-9）	0.04（0.02-0.08)
Nigeria	13(5-24）	0.04（0.01-0.07)	39(16-72）	0.04（0.02-0.07)
Niue	0(0-0）	0.03（0.01-0.05)	0(0-0）	0.03（0.01-0.07)
North Macedonia	2(2-4）	0.44（0.25-0.73)	1(1-2）	0.31（0.18-0.57)
Northern Mariana Islands	0(0-0）	0.02（0.01-0.05)	0(0-0）	0.02（0.01-0.05)
Norway	3(1-4）	0.31（0.16-0.51)	3(2-6）	0.33（0.16-0.55)
Oman	2(1-4）	0.27（0.14-0.55)	5(3-8）	0.44（0.22-0.83)
Pakistan	29(14-48）	0.06（0.03-0.10)	67(37-106）	0.08（0.04-0.12)
Palau	0(0-0）	0.02（0.01-0.04)	0(0-0）	0.02（0.01-0.04)
Palestine	5(2-9）	0.58（0.25-1.24)	14(9-22）	0.72（0.39-1.28)
Panama	1(1-2）	0.16（0.12-0.21)	2(2-3）	0.20（0.15-0.27)
Papua New Guinea	0(0-1）	0.02（0.01-0.04)	1(0-2）	0.02（0.01-0.04)
Paraguay	2(1-2）	0.10（0.06-0.16)	3(2-5）	0.13（0.07-0.25)
Peru	10(7-16）	0.13（0.07-0.22)	16(8-27）	0.16（0.07-0.33)
Philippines	35(24-49）	0.14（0.10-0.22)	55(39-73）	0.15（0.11-0.21)
Poland	101(87-119）	0.98（0.84-1.17)	37(27-48）	0.57（0.41-0.76)
Portugal	7(4-10）	0.26（0.16-0.39)	3(2-5）	0.22（0.13-0.34)
Puerto Rico	2(2-3）	0.22（0.16-0.28)	1(1-1）	0.12（0.08-0.16)
Qatar	0(0-0）	0.19（0.10-0.30)	1(1-2）	0.22（0.12-0.36)
Republic of Korea	42(29-59）	0.33（0.20-0.52)	10(6-15）	0.13（0.08-0.23)
Republic of Moldova	2(1-3）	0.17（0.12-0.22)	1(0-1）	0.09（0.06-0.15)
Romania	28(22-35）	0.46（0.35-0.58)	8(5-11）	0.23（0.15-0.32)
Russian Federation	123(98-153）	0.35（0.27-0.44)	71(51-98）	0.25（0.17-0.35)
Rwanda	1(1-3）	0.05（0.03-0.09)	3(1-4）	0.05（0.02-0.09)
Saint Kitts and Nevis	0(0-0）	0.47（0.35-0.62)	0(0-0）	0.69（0.40-1.40)
Saint Lucia	0(0-0）	0.15（0.11-0.21)	0(0-0）	0.25（0.18-0.35)
Saint Vincent and the Grenadines	0(0-0）	0.11（0.07-0.15)	0(0-0）	0.14（0.09-0.20)
Samoa	0(0-0）	0.02（0.01-0.05)	0(0-0）	0.02（0.01-0.05)
San Marino	0(0-0）	0.27（0.14-0.43)	0(0-0）	0.28（0.15-0.45)
Sao Tome and Principe	0(0-0）	0.03（0.01-0.06)	0(0-0）	0.03（0.01-0.06)
Saudi Arabia	9(5-15）	0.15（0.09-0.25)	14(8-22）	0.18（0.10-0.29)
Senegal	1(1-2）	0.04（0.02-0.08)	3(1-5）	0.04（0.02-0.08)
Serbia	11(7-18）	0.48（0.25-0.92)	4(3-7）	0.27（0.15-0.47)
Seychelles	0(0-0）	0.04（0.02-0.07)	0(0-0）	0.04（0.02-0.08)
Sierra Leone	1(0-1）	0.04（0.01-0.07)	1(0-2）	0.04（0.01-0.07)
Singapore	1(1-1）	0.10（0.08-0.14)	1(0-1）	0.07（0.05-0.10)
Slovakia	5(3-8）	0.32（0.17-0.56)	2(1-4）	0.27（0.15-0.49)
Slovenia	2(2-3）	0.52（0.40-0.66)	1(1-1）	0.25（0.16-0.37)
Solomon Islands	0(0-0）	0.02（0.01-0.04)	0(0-0）	0.02（0.01-0.05)
Somalia	1(1-2）	0.04（0.02-0.07)	4(1-6）	0.04（0.02-0.07)
South Africa	16(9-23）	0.12（0.07-0.18)	19(13-25）	0.12（0.08-0.17)
South Sudan	1(0-2）	0.04（0.02-0.07)	2(1-4）	0.05（0.02-0.09)
Spain	42(25-62）	0.43（0.25-0.64)	34(21-50）	0.44（0.27-0.66)
Sri Lanka	4(2-9）	0.07（0.03-0.16)	3(2-6）	0.06（0.03-0.13)
Sudan	22(12-41）	0.27（0.13-0.55)	95(56-157）	0.56（0.27-1.12)
Suriname	0(0-0）	0.19（0.09-0.33)	0(0-0）	0.18（0.08-0.39)
Sweden	9(5-14）	0.59（0.34-0.88)	11(6-17）	0.56（0.29-0.88)
Switzerland	5(3-7）	0.44（0.27-0.63)	6(4-9）	0.43（0.27-0.65)
Syrian Arab Republic	15(9-25）	0.27（0.14-0.47)	15(9-24）	0.34（0.18-0.59)
Taiwan (Province of China)	9(7-11）	0.15（0.11-0.19)	3(2-5）	0.10（0.06-0.15)
Tajikistan	2(1-3）	0.09（0.05-0.14)	3(1-5）	0.09（0.04-0.15)
Thailand	9(5-16）	0.05（0.02-0.09)	6(4-10）	0.06（0.03-0.10)
Timor-Leste	0(0-0）	0.04（0.02-0.09)	0(0-1）	0.07（0.03-0.14)
Togo	1(0-1）	0.04（0.01-0.07)	1(0-2）	0.04（0.01-0.07)
Tokelau	0(0-0）	0.02（0.01-0.04)	0(0-0）	0.03（0.01-0.06)
Tonga	0(0-0）	0.03（0.01-0.05)	0(0-0）	0.03（0.01-0.05)
Trinidad and Tobago	1(1-1）	0.17（0.13-0.23)	0(0-1）	0.16（0.11-0.23)
Tunisia	15(7-27）	0.48（0.21-0.98)	20(9-38）	0.70（0.27-1.46)
Turkey	93(58-161）	0.44（0.24-0.82)	94(60-143）	0.47（0.27-0.78)
Turkmenistan	3(2-4）	0.20（0.14-0.27)	2(1-3）	0.14（0.08-0.24)
Tuvalu	0(0-0）	0.02（0.01-0.04)	0(0-0）	0.02（0.01-0.04)
Uganda	3(1-5）	0.04（0.01-0.07)	9(4-17）	0.05（0.02-0.09)
Ukraine	65(53-78）	0.55（0.44-0.69)	18(13-24）	0.23（0.16-0.32)
United Arab Emirates	1(0-1）	0.15（0.07-0.29)	2(1-3）	0.14（0.08-0.22)
United Kingdom	37(24-53）	0.34（0.22-0.49)	39(23-57）	0.30（0.18-0.45)
United Republic of Tanzania	6(3-9）	0.05（0.02-0.09)	14(7-24）	0.06（0.03-0.11)
United States of America	229(144-328）	0.41（0.25-0.60)	234(170-315）	0.36（0.26-0.48)
United States Virgin Islands	0(0-0）	0.16（0.08-0.29)	0(0-0）	0.06（0.03-0.12)
Uruguay	4(3-5）	0.44（0.34-0.57)	2(1-3）	0.27（0.19-0.37)
Uzbekistan	8(5-12）	0.10（0.06-0.16)	9(5-13）	0.09（0.05-0.14)
Vanuatu	0(0-0）	0.02（0.01-0.05)	0(0-0）	0.02（0.01-0.05)
Venezuela (Bolivarian Republic of)	14(12-17）	0.20（0.16-0.24)	28(21-36）	0.39（0.29-0.53)
Viet Nam	14(6-25）	0.06（0.02-0.11)	24(11-50）	0.10（0.04-0.21)
Yemen	13(6-24）	0.21（0.09-0.42)	56(28-99）	0.40（0.19-0.79)
Zambia	2(1-3）	0.06（0.03-0.10)	5(3-9）	0.07（0.03-0.11)
Zimbabwe	2(1-3）	0.04（0.01-0.07)	2(1-4）

## Sheet: TableS4
Table S4. YLDs burden of PMS in all countries and regions in 1990 and 2021
	1990		2021
location	Counts	age-standardized YLDs rate	Counts	age-standardized YLDs rate
Afghanistan	5(2-9）	0.13（0.06-0.22)	20(9-33）	0.16（0.07-0.26)
Albania	1(1-2）	0.14（0.06-0.23)	1(0-1）	0.16（0.07-0.27)
Algeria	12(6-20）	0.11（0.05-0.20)	18(8-30）	0.14（0.06-0.24)
American Samoa	0(0-0）	0.02（0.01-0.05)	0(0-0）	0.02（0.01-0.05)
Andorra	0(0-0）	0.29（0.14-0.47)	0(0-0）	0.31（0.15-0.51)
Angola	1(1-3）	0.03（0.01-0.07)	5(2-10）	0.04（0.01-0.07)
Antigua and Barbuda	0(0-0）	0.04（0.01-0.07)	0(0-0）	0.04（0.01-0.07)
Argentina	8(4-15）	0.08（0.03-0.14)	9(4-16）	0.08（0.03-0.14)
Armenia	1(0-1）	0.07（0.03-0.11)	0(0-1）	0.07（0.03-0.12)
Australia	4(2-7）	0.10（0.04-0.17)	6(3-10）	0.11（0.05-0.19)
Austria	4(2-7）	0.31（0.16-0.51)	5(2-7）	0.34（0.17-0.54)
Azerbaijan	1(1-3）	0.06（0.03-0.12)	2(1-3）	0.06（0.03-0.12)
Bahamas	0(0-0）	0.04（0.01-0.08)	0(0-0）	0.05（0.02-0.09)
Bahrain	0(0-0）	0.10（0.05-0.18)	0(0-1）	0.13（0.06-0.21)
Bangladesh	19(7-35）	0.04（0.02-0.08)	23(9-42）	0.05（0.02-0.08)
Barbados	0(0-0）	0.04（0.01-0.07)	0(0-0）	0.04（0.01-0.07)
Belarus	2(1-3）	0.07（0.03-0.13)	1(1-2）	0.08（0.03-0.13)
Belgium	6(3-9）	0.30（0.15-0.49)	8(4-12）	0.37（0.19-0.58)
Belize	0(0-0）	0.03（0.01-0.06)	0(0-0）	0.04（0.01-0.07)
Benin	1(0-1）	0.04（0.01-0.07)	2(1-4）	0.04（0.01-0.07)
Bermuda	0(0-0）	0.05（0.02-0.08)	0(0-0）	0.05（0.02-0.09)
Bhutan	0(0-0）	0.05（0.02-0.09)	0(0-0）	0.05（0.02-0.09)
Bolivia (Plurinational State of)	1(0-2）	0.03（0.01-0.06)	1(0-2）	0.03（0.01-0.06)
Bosnia and Herzegovina	2(1-3）	0.13（0.06-0.23)	1(0-1）	0.14（0.06-0.23)
Botswana	0(0-0）	0.04（0.01-0.08)	0(0-1）	0.04（0.01-0.07)
Brazil	24(10-44）	0.04（0.02-0.08)	22(9-40）	0.04（0.02-0.08)
Brunei Darussalam	0(0-0）	0.03（0.01-0.05)	0(0-0）	0.03（0.01-0.06)
Bulgaria	2(1-4）	0.11（0.05-0.18)	1(1-2）	0.13（0.06-0.22)
Burkina Faso	2(1-3）	0.04（0.01-0.07)	4(1-7）	0.04（0.01-0.07)
Burundi	1(0-1）	0.03（0.01-0.06)	2(1-3）	0.03（0.01-0.06)
Cabo Verde	0(0-0）	0.04（0.02-0.08)	0(0-0）	0.04（0.02-0.08)
Cambodia	1(0-2）	0.02（0.01-0.05)	1(0-3）	0.02（0.01-0.05)
Cameroon	1(0-3）	0.03（0.01-0.06)	4(2-8）	0.03（0.01-0.07)
Canada	21(14-29）	0.34（0.23-0.48)	31(20-46）	0.45（0.29-0.68)
Central African Republic	0(0-1）	0.03（0.01-0.06)	1(0-1）	0.03（0.01-0.06)
Chad	1(0-2）	0.04（0.01-0.07)	3(1-6）	0.04（0.01-0.08)
Chile	3(1-6）	0.08（0.03-0.14)	3(1-6）	0.08（0.04-0.14)
China	66(22-142）	0.02（0.01-0.04)	66(22-135）	0.02（0.01-0.05)
Colombia	2(1-5）	0.02（0.01-0.04)	3(1-6）	0.02（0.01-0.05)
Comoros	0(0-0）	0.03（0.01-0.07)	0(0-0）	0.04（0.01-0.07)
Congo	0(0-1）	0.03（0.01-0.05)	1(0-1）	0.03（0.01-0.05)
Cook Islands	0(0-0）	0.02（0.01-0.05)	0(0-0）	0.03（0.01-0.05)
Costa Rica	0(0-1）	0.02（0.01-0.05)	0(0-1）	0.03（0.01-0.05)
Coted'Ivoire	2(1-3）	0.03（0.01-0.06)	4(1-7）	0.03（0.01-0.07)
Croatia	1(1-2）	0.10（0.04-0.17)	1(0-2）	0.14（0.06-0.24)
Cuba	1(0-2）	0.04（0.01-0.07)	1(0-2）	0.04（0.02-0.08)
Cyprus	0(0-1）	0.19（0.09-0.31)	1(0-1）	0.23（0.11-0.37)
Czechia	4(2-7）	0.15（0.07-0.25)	4(2-6）	0.20（0.09-0.32)
Democratic People's Republic of Korea	2(1-4）	0.04（0.02-0.08)	2(1-4）	0.04（0.02-0.08)
Democratic Republic of the Congo	4(2-8）	0.03（0.01-0.06)	11(4-21）	0.03（0.01-0.06)
Denmark	3(1-5）	0.29（0.14-0.47)	3(2-5）	0.31（0.16-0.51)
Djibouti	0(0-0）	0.03（0.01-0.07)	0(0-0）	0.04（0.01-0.07)
Dominica	0(0-0）	0.03（0.01-0.06)	0(0-0）	0.04（0.01-0.07)
Dominican Republic	1(0-2）	0.03（0.01-0.07)	1(0-2）	0.04（0.01-0.07)
Ecuador	1(0-2）	0.02（0.01-0.05)	1(0-3）	0.03（0.01-0.05)
Egypt	18(8-32）	0.09（0.04-0.15)	52(24-87）	0.15（0.07-0.25)
El Salvador	1(0-1）	0.02（0.01-0.05)	1(0-1）	0.03（0.01-0.05)
Equatorial Guinea	0(0-0）	0.03（0.01-0.05)	0(0-0）	0.03（0.01-0.05)
Eritrea	1(0-1）	0.04（0.01-0.07)	1(0-2）	0.04（0.01-0.07)
Estonia	0(0-1）	0.09（0.04-0.15)	0(0-0）	0.09（0.04-0.15)
Eswatini	0(0-0）	0.04（0.02-0.08)	0(0-0）	0.04（0.02-0.08)
Ethiopia	7(2-14）	0.03（0.01-0.06)	15(5-27）	0.03（0.01-0.06)
Fiji	0(0-0）	0.02（0.01-0.05)	0(0-0）	0.02（0.01-0.05)
Finland	3(2-5）	0.33（0.17-0.52)	3(2-5）	0.34（0.18-0.55)
France	37(18-59）	0.30（0.15-0.50)	43(23-67）	0.33（0.17-0.53)
Gabon	0(0-0）	0.03（0.01-0.05)	0(0-0）	0.03（0.01-0.06)
Gambia	0(0-0）	0.04（0.01-0.07)	0(0-1）	0.04（0.01-0.07)
Georgia	1(0-2）	0.07（0.03-0.12)	1(0-1）	0.07（0.03-0.12)
Germany	46(23-73）	0.35（0.17-0.56)	46(24-76）	0.37（0.19-0.61)
Ghana	2(1-4）	0.04（0.01-0.07)	5(2-9）	0.04（0.01-0.07)
Greece	4(2-6）	0.15（0.07-0.25)	3(2-5）	0.20（0.09-0.33)
Greenland	0(0-0）	0.11（0.04-0.19)	0(0-0）	0.10（0.04-0.19)
Grenada	0(0-0）	0.03（0.01-0.07)	0(0-0）	0.04（0.01-0.07)
Guam	0(0-0）	0.02（0.01-0.04)	0(0-0）	0.02（0.01-0.04)
Guatemala	1(0-2）	0.03（0.01-0.05)	2(1-3）	0.03（0.01-0.06)
Guinea	1(0-2）	0.04（0.01-0.07)	2(1-4）	0.04（0.01-0.07)
Guinea-Bissau	0(0-0）	0.04（0.01-0.07)	0(0-1）	0.04（0.01-0.07)
Guyana	0(0-0）	0.03（0.01-0.05)	0(0-0）	0.03（0.01-0.06)
Haiti	1(0-2）	0.04（0.01-0.07)	2(1-3）	0.04（0.01-0.07)
Honduras	1(0-1）	0.03（0.01-0.05)	1(0-2）	0.03（0.01-0.06)
Hungary	5(2-7）	0.18（0.08-0.29)	3(2-5）	0.21（0.10-0.35)
Iceland	0(0-0）	0.45（0.26-0.71)	0(0-1）	0.55（0.30-0.86)
India	132(52-245）	0.04（0.02-0.08)	190(76-346）	0.05（0.02-0.08)
Indonesia	15(5-32）	0.02（0.01-0.04)	16(5-33）	0.02（0.01-0.05)
Iran (Islamic Republic of)	41(20-66）	0.17（0.08-0.28)	33(17-54）	0.16（0.08-0.26)
Iraq	9(4-15）	0.12（0.05-0.20)	20(10-34）	0.14（0.06-0.24)
Ireland	4(2-6）	0.35（0.17-0.57)	4(2-7）	0.40（0.20-0.65)
Israel	3(2-5）	0.20（0.10-0.32)	5(3-9）	0.21（0.10-0.34)
Italy	49(27-74）	0.44（0.24-0.68)	58(32-87）	0.64（0.35-0.98)
Jamaica	0(0-1）	0.03（0.01-0.06)	0(0-0）	0.04（0.01-0.07)
Japan	14(6-25）	0.05（0.02-0.09)	9(4-16）	0.05（0.02-0.09)
Jordan	2(1-4）	0.14（0.07-0.23)	6(3-10）	0.15（0.07-0.25)
Kazakhstan	4(2-7）	0.08（0.03-0.14)	4(2-7）	0.08（0.04-0.14)
Kenya	3(1-6）	0.03（0.01-0.06)	6(2-12）	0.03（0.01-0.06)
Kiribati	0(0-0）	0.02（0.01-0.04)	0(0-0）	0.02（0.01-0.04)
Kuwait	1(0-1）	0.13（0.06-0.21)	2(1-3）	0.19（0.09-0.30)
Kyrgyzstan	1(0-2）	0.07（0.03-0.12)	1(1-3）	0.07（0.03-0.12)
Lao People's Democratic Republic	0(0-1）	0.03（0.01-0.06)	1(0-1）	0.03（0.01-0.06)
Latvia	0(0-1）	0.08（0.04-0.14)	0(0-0）	0.09（0.04-0.15)
Lebanon	1(1-2）	0.13（0.06-0.21)	2(1-4）	0.16（0.07-0.27)
Lesotho	0(0-1）	0.05（0.02-0.09)	0(0-1）	0.05（0.02-0.09)
Liberia	0(0-1）	0.03（0.01-0.06)	1(0-1）	0.03（0.01-0.07)
Libya	2(1-3）	0.11（0.05-0.19)	2(1-4）	0.14（0.06-0.24)
Lithuania	1(0-1）	0.08（0.03-0.14)	0(0-1）	0.08（0.04-0.14)
Luxembourg	0(0-0）	0.34（0.17-0.57)	0(0-1）	0.36（0.18-0.58)
Madagascar	2(1-4）	0.04（0.02-0.08)	5(2-9）	0.04（0.02-0.08)
Malawi	1(1-3）	0.04（0.01-0.07)	3(1-6）	0.04（0.01-0.07)
Malaysia	1(0-3）	0.02（0.01-0.04)	2(1-3）	0.02（0.01-0.04)
Maldives	0(0-0）	0.02（0.01-0.04)	0(0-0）	0.02（0.01-0.04)
Mali	1(1-3）	0.04（0.01-0.08)	4(2-8）	0.04（0.02-0.08)
Malta	0(0-0）	0.14（0.07-0.23)	0(0-0）	0.17（0.08-0.28)
Marshall Islands	0(0-0）	0.02（0.01-0.04)	0(0-0）	0.02（0.01-0.04)
Mauritania	0(0-1）	0.04（0.02-0.08)	1(0-2）	0.05（0.02-0.08)
Mauritius	0(0-0）	0.03（0.01-0.05)	0(0-0）	0.03（0.01-0.06)
Mexico	11(4-21）	0.03（0.01-0.06)	14(6-27）	0.04（0.02-0.07)
Micronesia (Federated States of)	0(0-0）	0.02（0.01-0.04)	0(0-0）	0.02（0.01-0.04)
Monaco	0(0-0）	0.28（0.14-0.44)	0(0-0）	0.30（0.16-0.48)
Mongolia	1(0-1）	0.07（0.03-0.13)	1(0-1）	0.07（0.03-0.13)
Montenegro	0(0-0）	0.14（0.06-0.24)	0(0-0）	0.17（0.07-0.28)
Morocco	12(5-19）	0.12（0.05-0.20)	15(7-25）	0.15（0.06-0.25)
Mozambique	2(1-4）	0.04（0.01-0.08)	5(2-10）	0.04（0.01-0.08)
Myanmar	4(2-9）	0.03（0.01-0.06)	5(2-9）	0.03（0.01-0.06)
Namibia	0(0-0）	0.04（0.01-0.08)	0(0-1）	0.04（0.01-0.07)
Nauru	0(0-0）	0.02（0.00-0.04)	0(0-0）	0.02（0.01-0.04)
Nepal	4(1-7）	0.05（0.02-0.09)	5(2-9）	0.05（0.02-0.09)
Netherlands	10(5-16）	0.36（0.18-0.58)	11(6-18）	0.38（0.20-0.60)
New Zealand	1(0-1）	0.09（0.04-0.15)	1(0-2）	0.09（0.04-0.15)
Nicaragua	0(0-1）	0.02（0.01-0.05)	1(0-1）	0.03（0.01-0.06)
Niger	1(1-3）	0.04（0.02-0.08)	5(2-9）	0.04（0.02-0.08)
Nigeria	13(5-24）	0.04（0.01-0.07)	37(14-71）	0.04（0.01-0.07)
Niue	0(0-0）	0.03（0.01-0.05)	0(0-0）	0.03（0.01-0.05)
North Macedonia	1(0-1）	0.13（0.06-0.22)	1(0-1）	0.16（0.07-0.27)
Northern Mariana Islands	0(0-0）	0.02（0.01-0.05)	0(0-0）	0.02（0.01-0.05)
Norway	3(1-4）	0.31（0.15-0.51)	3(2-6）	0.33（0.16-0.55)
Oman	1(0-1）	0.10（0.04-0.17)	1(1-2）	0.12（0.05-0.21)
Pakistan	23(9-41）	0.05（0.02-0.09)	45(18-81）	0.05（0.02-0.10)
Palau	0(0-0）	0.02（0.01-0.04)	0(0-0）	0.02（0.01-0.04)
Palestine	1(0-2）	0.12（0.05-0.21)	3(1-5）	0.15（0.07-0.24)
Panama	0(0-0）	0.02（0.01-0.05)	0(0-1）	0.03（0.01-0.05)
Papua New Guinea	0(0-1）	0.02（0.01-0.04)	1(0-1）	0.02（0.01-0.04)
Paraguay	1(0-1）	0.05（0.02-0.08)	1(0-2）	0.05（0.02-0.08)
Peru	2(1-4）	0.03（0.01-0.05)	3(1-5）	0.03（0.01-0.06)
Philippines	6(2-13）	0.03（0.01-0.05)	9(3-19）	0.03（0.01-0.05)
Poland	26(13-43）	0.25（0.12-0.42)	24(14-35）	0.37（0.21-0.55)
Portugal	5(3-9）	0.21（0.11-0.33)	3(2-5）	0.19（0.10-0.31)
Puerto Rico	0(0-1）	0.04（0.01-0.07)	0(0-0）	0.04（0.01-0.08)
Qatar	0(0-0）	0.14（0.06-0.24)	1(0-1）	0.18（0.08-0.29)
Republic of Korea	7(3-13）	0.05（0.02-0.10)	4(2-7）	0.05（0.02-0.10)
Republic of Moldova	1(0-1）	0.05（0.02-0.09)	0(0-1）	0.06（0.03-0.11)
Romania	6(3-11）	0.10（0.04-0.17)	4(2-7）	0.13（0.06-0.21)
Russian Federation	47(21-78）	0.13（0.06-0.23)	54(34-80）	0.19（0.11-0.29)
Rwanda	1(0-2）	0.03（0.01-0.06)	1(0-3）	0.03（0.01-0.06)
Saint Kitts and Nevis	0(0-0）	0.04（0.01-0.07)	0(0-0）	0.04（0.02-0.08)
Saint Lucia	0(0-0）	0.03（0.01-0.06)	0(0-0）	0.04（0.01-0.07)
Saint Vincent and the Grenadines	0(0-0）	0.03（0.01-0.06)	0(0-0）	0.03（0.01-0.06)
Samoa	0(0-0）	0.02（0.01-0.05)	0(0-0）	0.02（0.01-0.05)
San Marino	0(0-0）	0.27（0.14-0.43)	0(0-0）	0.28（0.15-0.45)
Sao Tome and Principe	0(0-0）	0.03（0.01-0.06)	0(0-0）	0.03（0.01-0.06)
Saudi Arabia	6(3-10）	0.10（0.04-0.17)	9(4-16）	0.12（0.05-0.20)
Senegal	1(0-2）	0.04（0.01-0.07)	3(1-5）	0.04（0.02-0.07)
Serbia	3(1-5）	0.14（0.06-0.23)	3(1-4）	0.16（0.07-0.26)
Seychelles	0(0-0）	0.02（0.01-0.05)	0(0-0）	0.02（0.01-0.05)
Sierra Leone	1(0-1）	0.03（0.01-0.07)	1(0-2）	0.04（0.01-0.07)
Singapore	0(0-0）	0.03（0.01-0.05)	0(0-0）	0.03（0.01-0.05)
Slovakia	2(1-4）	0.14（0.06-0.24)	2(1-3）	0.17（0.08-0.29)
Slovenia	1(0-1）	0.14（0.06-0.24)	1(0-1）	0.17（0.08-0.28)
Solomon Islands	0(0-0）	0.02（0.01-0.04)	0(0-0）	0.02（0.01-0.05)
Somalia	1(0-2）	0.03（0.01-0.06)	3(1-6）	0.03（0.01-0.06)
South Africa	6(2-11）	0.04（0.02-0.08)	7(3-13）	0.04（0.02-0.08)
South Sudan	1(0-1）	0.03（0.01-0.06)	1(0-3）	0.03（0.01-0.06)
Spain	38(22-59）	0.38（0.21-0.60)	31(18-48）	0.41（0.24-0.63)
Sri Lanka	2(1-3）	0.03（0.01-0.06)	1(0-3）	0.02（0.01-0.05)
Sudan	7(3-12）	0.09（0.04-0.15)	18(8-31）	0.11（0.05-0.18)
Suriname	0(0-0）	0.03（0.01-0.05)	0(0-0）	0.03（0.01-0.06)
Sweden	9(5-13）	0.56（0.31-0.85)	11(6-17）	0.54（0.28-0.86)
Switzerland	4(2-6）	0.32（0.16-0.51)	5(3-8）	0.34（0.18-0.55)
Syrian Arab Republic	7(3-12）	0.12（0.06-0.21)	7(3-12）	0.15（0.07-0.25)
Taiwan (Province of China)	2(1-4）	0.03（0.01-0.06)	2(1-3）	0.06（0.03-0.11)
Tajikistan	1(1-2）	0.06（0.02-0.11)	2(1-4）	0.06（0.03-0.11)
Thailand	5(2-10）	0.03（0.01-0.05)	3(1-6）	0.03（0.01-0.05)
Timor-Leste	0(0-0）	0.02（0.01-0.04)	0(0-0）	0.02（0.01-0.04)
Togo	1(0-1）	0.04（0.01-0.06)	1(0-2）	0.04（0.01-0.07)
Tokelau	0(0-0）	0.02（0.01-0.04)	0(0-0）	0.02（0.01-0.04)
Tonga	0(0-0）	0.03（0.01-0.05)	0(0-0）	0.03（0.01-0.05)
Trinidad and Tobago	0(0-0）	0.03（0.01-0.06)	0(0-0）	0.03（0.01-0.07)
Tunisia	4(2-7）	0.13（0.06-0.22)	5(2-8）	0.16（0.07-0.26)
Turkey	28(15-45）	0.13（0.07-0.21)	28(15-46）	0.14（0.07-0.22)
Turkmenistan	1(0-2）	0.06（0.03-0.11)	1(0-2）	0.07（0.03-0.12)
Tuvalu	0(0-0）	0.02（0.01-0.04)	0(0-0）	0.02（0.01-0.04)
Uganda	2(1-4）	0.03（0.01-0.06)	5(2-11）	0.03（0.01-0.06)
Ukraine	10(4-17）	0.08（0.04-0.14)	7(3-13）	0.09（0.04-0.16)
United Arab Emirates	0(0-1）	0.07（0.03-0.12)	1(0-2）	0.08（0.04-0.14)
United Kingdom	26(13-42）	0.24（0.12-0.39)	30(15-48）	0.23（0.11-0.38)
United Republic of Tanzania	3(1-7）	0.03（0.01-0.06)	8(3-14）	0.03（0.01-0.06)
United States of America	166(80-264）	0.30（0.14-0.49)	163(98-240）	0.24（0.14-0.37)
United States Virgin Islands	0(0-0）	0.04（0.01-0.07)	0(0-0）	0.04（0.01-0.07)
Uruguay	1(0-1）	0.08（0.03-0.13)	1(0-1）	0.08（0.03-0.14)
Uzbekistan	5(2-9）	0.07（0.03-0.12)	6(3-11）	0.07（0.03-0.12)
Vanuatu	0(0-0）	0.02（0.01-0.05)	0(0-0）	0.02（0.01-0.05)
Venezuela (Bolivarian Republic of)	2(1-3）	0.02（0.01-0.05)	2(1-4）	0.03（0.01-0.05)
Viet Nam	7(3-14）	0.03（0.01-0.05)	7(2-14）	0.03（0.01-0.05)
Yemen	5(2-9）	0.08（0.04-0.14)	14(7-25）	0.10（0.04-0.18)
Zambia	1(0-2）	0.04（0.01-0.07)	3(1-6）	0.04（0.01-0.07)
Zimbabwe	2(1-3）	0.04（0.01-0.07)	2(1-4）	0.04（0.01-0.07)

## Sheet: TableS5
Table S5. Temporal Trends(AAPC value) in the Epidemiology of oms, 1990–2021
Burden types\SDI regions	ASIR	ASPR	Age-standardized DALYs rate	Age-standardized YLDs rate
Global	0.07(0.06 to 0.07)	0.05(0.05 to 0.05)	-0.31(-0.34 to -0.28)	0.05(0.05 to 0.05)
High SDI	0.26(0.24 to 0.27)	0.27(0.26 to 0.29)	-0.48(-0.51 to -0.45)	0.27(0.25 to 0.29)
High-middle SDI	0.58(0.57 to 0.59)	0.5(0.49 to 0.51)	-0.72(-0.77 to -0.67)	0.5(0.49 to 0.51)
Middle SDI	0.39(0.37 to 0.4)	0.36(0.35 to 0.37)	0.34(0.29 to 0.4)	0.36(0.35 to 0.37)
Low-middle SDI	0.57(0.56 to 0.58)	0.49(0.49 to 0.5)	0.9(0.87 to 0.93)	0.49(0.49 to 0.5)
Low SDI	0.28(0.28 to 0.28)	0.24(0.23 to 0.24)	0.92(0.87 to 0.94)	0.24(0.23 to 0.24)

## Sheet: TableS6
Table S6. The prediction of incidence for PMC in the world by BAPC Model.
Location	Male Incidence Number		Female Incidence Number
	2022 number	2046 number	2022 number	2046 number
Age
Pediatric	709	668	1151	1092
5-9	132.971	121.439	177.473	163.716
10-14	576.151	546.221	973.787	928.652
Location	Male Incidence Rate (95%CI)		Female Incidence Rate (95%CI)
	2022rate	2046 rate	2022 Rate	2046 rate
Age
Pediatric	0.101248	0.101149	0.17544	0.175326
5-9	0.0380909	0.0382052	0.0543673	0.0547338
10-14	0.169073	0.168744	0.305459	0.30483

## Sheet: TableS7
Table S7. The prediction of prevalence for PMC in the world by BAPC Model.
Location	Male Incidence Number		Female Incidence Number
	2022 number	2046 number	2022 number	2046 number
Age
Pediatric	2074	1960	3106	2955
5-9	225.998	206.372	301.601	278.064
10-14	1847.55	1753.25	2804.33	2676.88
Location	Male Incidence Rate (95%CI)		Female Incidence Rate (95%CI)
	2022rate	2046 rate	2022 Rate	2046 rate
Age
Pediatric	0.294947	0.294784	0.472002	0.471825
5-9	0.0647395	0.0923926	0.0649252	0.0929629
10-14	0.542167	0.879665	0.54163	0.878686

## Sheet: TableS8
Table S8. The prediction of DALYs for PMC in the world by BAPC Model.
Location	Male Incidence Number		Female Incidence Number
	2022 number	2046 number	2022 number	2046 number
Age
Pediatric	1250	1117	1728	1577
5-9	369.106	330.313	322.336	290.511
10-14	880.898	786.377	1405.38	1286.34
Location	Male Incidence Rate (95%CI)		Female Incidence Rate (95%CI)
	2022rate	2046 rate	2022 Rate	2046 rate
Age
Pediatric	0.179396	0.170949	0.263699	0.25389
5-9	0.105734	0.103917	0.0987447	0.0971241
10-14	0.258502	0.242935	0.440843	0.422241

## Sheet: TableS9
Table S6. The prediction of YLDs for PMC in the world by BAPC Model.
Location	Male Incidence Number		Female Incidence Number
	2022 number	2046 number	2022 number	2046 number
Age
Pediatric	585	553	877	834
5-9	63.8297	58.2636	85.2009	78.5356
10-14	521.303	494.583	791.421	755.368
Location	Male Incidence Rate (95%CI)		Female Incidence Rate (95%CI)
	2022rate	2046 rate	2022 Rate	2046 rate
Age
Pediatric	0.083231	0.083165	0.133219	0.133153
5-9	0.0182847	0.0183299	0.0261005	0.0262562
10-14	0.152978	0.152791	0.248254	0.24795
